# Supplementary material for: Genomic Diversity as a Key Conservation Criterion: Proof‐of‐Concept From Mammalian Whole‐Genome Resequencing Data
Source: Evol Appl. 2024 Sep 10;17(9):e70000. doi: 10.1111/eva.70000 (PMC11386325; doi:10.1111/eva.70000)
Supplement: Supplementary file 2 — Dataset S1. Information on the species analyzed in this study. The species information (N = 82) includes taxonomic information (species names according to different data sources, taxonomic Order, and taxonomic Family), the Red List information (category, population trend, and geographic range), eco‐evolutionary factors (trophic level, habitat type, habitat breadth, and body mass; note that habitat type is not used in the statistical analyses due to its biased distribution), estimated values of GD metrics (nucleotide diversity, Watterson’s Theta, Tajima’s D, heterozygosity per population, heterozygosity per individual, F100kb = F ROH>100kb, F1Mb = F ROH>1Mb), and genomic statistics (Reference genome—assembly level, contig N50, scaffold N50; resequencing data—sample size, sequencing chemistry, mean sequencing depth per individual, average of depth per species, and standard deviation of depth per species). [file EVA-17-e70000-s006.xlsx]

## Sheet: Dataset S1
NCBI_name	IUCN_name	COMBINE_name	VertLife_name	IUCN_category	population_trend	geographic_range_km2	trophic_level	habitat_breadth_n	body_mass_g	Nucleotide_diversity_mean	Watterson_theta_mean	Tajima_D_mean	Pop_heterozygosity_mean	Pop_heterozygosity_SD	Ind_Heterozygosity	Froh_100kb	Froh_1mb	sample_size	Level	Contig_N50	Scaffold_N50	sequencing_chem	Ind_depth	avg_depth_sra	sd_depth_sra	Order	Family	Note
Acinonyx-jubatus	Acinonyx-jubatus	Acinonyx-jubatus	Acinonyx-jubatus	VU	Decreasing	5.01644e+06	carnivore	4	50577.9	0.000578579	0.000498504	0.933201	0.00041426	5.24e-06	0.0004147135,0.0004076259,0.0004204395	0.143187	0.0805561	3	Scaffold	179924	48500042	4-channel	6.3361,6.01933,7.1248	6.49341	6.51002	Carnivora	Felidae	Distribution area included: extant_resident (3120234.44934), extant_passage (71073.0435241), possibly extant_resident (1697672.26214), possibly extant_passage (127458.684075)
Acomys-cahirinus	Acomys-dimidiatus	Acomys-cahirinus	Acomys-cahirinus	LC	Unknown	1.55819e+06	omnivore	3	45.2	0.000865147	0.000780863	0.0591408	0.00119757	7.36e-05	0.00118802,0.001216542,0.001221837,0.001279128,0.001201787,0.001121831,0.001121831,0.001121831,0.001147054,0.001047332,0.001371521,0.001165186,0.001184454	0.0183625		13	Scaffold	42476	65411	4-channel	17.2852,18.8774,16.8664,17.6598,16.6689,16.4652,17.2872,23.0643,25.2415,26.5556,11.7601,31.3575,35.9633	21.1579	68.1779	Rodentia	Muridae	COMBINE_name based on the difference of "biogeographical_realm" between A. cahirinus and A. dimiatus, but "body_mass_g" and "habitat_type" were the same for both species.
Ailuropoda-melanoleuca	Ailuropoda-melanoleuca	Ailuropoda-melanoleuca	Ailuropoda-melanoleuca	VU	Increasing	34604	herbivore	1	117500	0.00133652	0.000963949	1.27665	0.00106683	6.52e-05	0.001011331,0.001037175,0.001115411,0.001067439,0.001149078,0.001087831,0.001043664,0.0009571624,0.001094701,0.001105752,0.001097026,0.001105087,0.0009448478,0.001184733,0.001001251	0.199434	0.0756922	15	Chromosome	127363	129245720	4-channel	5.03218,3.98852,4.59648,4.60674,4.96073,4.51287,3.26252,4.6858,4.91773,4.1018,3.95707,4.10576,3.2929,2.77567,3.38311	4.14532	14.5245	Carnivora	Ursidae
Alces-alces	Alces-alces	Alces-alces	Alces-alces	LC	Increasing	2.30975e+07	herbivore	2	359750	0.000394492	0.00036728	-0.0144298	0.000515106	2.51e-05	0.0004913687,0.0005413693,0.0005060484,0.0005031061,0.0005070504,0.0005496431,0.0005555968,0.0004825165,0.000499253	0.0411672	0.00155662	9	Scaffold	45090	4131188	2-channel	27.0384,21.3314,26.1453,27.4014,25.5321,22.4908,18.0149,30.1178,25.4575	30.2504	17.4761	Artiodactyla	Cervidae	population size included: 440000 in Europe + approx. 1000000 in North America
Alouatta-palliata	Alouatta-palliata-mexicana	Alouatta-palliata	Alouatta-palliata	EN	Decreasing	36604.2	herbivore	1	5659.14	0.000334525	0.00029403	0.087865	0.000297037	0.000161164	0.0001306712,0.0001440229,0.0004867497,0.0004267033	0.00919678		4	Scaffold	51304	72427	4-channel	5.17894,6.98456,3.08944,5.31643	5.14234	7.03623	Primates	Atelidae
Antechinus-stuartii	Antechinus-stuartii	Antechinus-stuartii	Antechinus-stuartii	LC	Stable	118342	carnivore	1	27.85	0.00300188	0.00291872	0.339988	0.0029836	0.000221388	0.003204989,0.002762214	0.0542364		2	Scaffold	77883	72733491	2-channel	56.8512,56.786	56.8186	32.8043	Dasyuromorpha	Dasyuridae
Camelus-ferus	Camelus-ferus	Camelus-ferus	Camelus-ferus	CR	Decreasing	202126	herbivore	1	475000	0.0010481	0.00116858	-0.614058	0.00137701	0.000108362	0.001557814,0.001634655,0.00132058,0.001367988,0.001382423,0.001234691,0.001277049,0.001365182,0.001291171,0.001354069,0.001305701,0.001442211,0.001440063,0.00154183,0.00122653,0.001271889,0.001453198,0.001368222,0.001328008	0.178357	0.0110487	19	Chromosome	5365398	76025729	4-channel	10.955, 14.8285, 15.2125, 13.5437, 8.93623, 16.8867, 15.9162, 12.9871, 13.012, 14.0975, 12.3015, 14.4072, 10.7748, 16.6324, 19.3409, 17.3292, 16.0342, 13.4141, 18.3866	14.4735	58.3137	Artiodactyla	Camelidae
Canis-lupus-chanco	Canis-lupus	Canis-lupus	Canis-lupus	LC	Stable	5.5647e+07	carnivore	7	29190.8	0.002436	0.00227625	0.659451	0.00195476	5.3e-05	0.001901712,0.002007809	0.0356521	0.00449254	2	Chromosome	23108747	64752584	4-channel	5.59816,5.14396	5.37106	3.10929	Carnivora	Canidae
Canis-lupus-dingo	Canis-lupus-dingo(2008;discarded)	Canis-lupus	Canis-lupus	VU	Decreasing		carnivore	7	29190.8	0.000633473	0.000576991	0.726883	0.000424709	7.24e-06	0.0004174658,0.0004319522	0.273146	0.178076	2	Chromosome	23108747	64752584	4-channel	18.7408,17.85	18.2954	10.5722	Carnivora	Canidae
Canis-lupus-lupus	Canis-lupus	Canis-lupus	Canis-lupus	LC	Stable	5.5647e+07	carnivore	7	29190.8	0.00137889	0.0011885	0.47638	0.00168407	0.00010627	0.001724602,0.001777193,0.001718566,0.001757708,0.001787349,0.001752726,0.001641998,0.001725701,0.001740729,0.001793088,0.001715787,0.001691966,0.001696464,0.001652087,0.001676072,0.001734206,0.00125865,0.001744489,0.00177643,0.00164632,0.001644592,0.001647556,0.00166884,0.001573991,0.001554553	0.136221	0.0493095	25	Chromosome	34375412	65778685	4-channel	15.0753,14.8288,16.274,14.6162,11.7985,18.5877,17.1768,14.3545,10.8932,13.6148,14.089,18.9722,16.2755,15.5563,11.5799,15.672,16.523,15.81,11.4665,14.7603,13.5384,14.0606,12.8331,13.4294,29.5447	15.2532	71.8815	Carnivora	Canidae
Canis-lupus-pallipes	Canis-lupus	Canis-lupus	Canis-lupus	LC	Stable	5.5647e+07	carnivore	7	29190.8	0.00172866	0.00143057	1.32187	0.000944037	5.38e-05	0.0009249389,0.0008897518,0.001017421	0.104326	0.00889127	3	Chromosome	23108747	64752584	4-channel	8.92531,7.40337,5.57858	7.30242	7.42948	Carnivora	Canidae
Capra-aegagrus	Capra-aegagrus	Capra-aegagrus	Capra-aegagrus	NT	Stable	1.2149e+06	herbivore	5	60500	0.00196546	0.00171426	0.538242	0.00200862	5.78e-05	0.002010983,0.002053239,0.002020899,0.002027299,0.002076481,0.001906158,0.001923127,0.002050744	0.14871	0.00826907	8	Chromosome	19347	91317560	4-channel	6.61244,12.1647,6.51193,7.35201,11.2913,11.751,12.7651,12.4498	10.1123	23.7369	Artiodactyla	Bovidae
Cebus-imitator	Cebus-imitator	Cebus-imitator	Cebus-capucinus	VU	Decreasing	270276	omnivore	1	2655	0.000789091	0.000706106	0.507656	0.00091701	5.7e-05	0.0009425382,0.0009704831,0.0008380091	0.0910522	0.0125811	3	Scaffold	41196	5274112	4-channel	19.651,16.8384,21.4144	19.3013	19.393	Primates	Cebidae
Ceratotherium-simum-cottoni	Ceratotherium-simum-cottoni	Ceratotherium-simum	Ceratotherium-simum	CR	Decreasing	585984	herbivore	3	2230000	0.00175708	0.00226934	-1.22417	0.00220747	0.00020798	0.00210915,0.002140673,0.002002955,0.002645627,0.002241195,0.002105191	0.0680383	0.000699929	6	Chromosome	16022912	65935509	4-channel	13.1341,13.7131,13.6197,9.91562,11.7039,13.0408	12.5212	23.7006	Perissodactyla	Rhinocerotidae
Cercopithecus-mona	Cercopithecus-mona	Cercopithecus-mona	Cercopithecus-mona	NT	Decreasing	649961	omnivore	2	4240.09	0.00303374	0.00293353	0.124774	0.00337394	2.95e-05	0.003367007,0.003383572,0.003372888,0.003327188,0.00341904	0.0521187	0.0154716	5	Scaffold	22791723	22791723	4-channel	45.3436,19.5432,21.8878,24.2428,18.2724	25.858	43.3834	Primates	Cercopithecidae
Cervus-canadensis	Cervus-canadensis	Cervus-canadensis	Cervus-elaphus	LC	Increasing	6.03961e+06	herbivore	3	131250	0.00145681	0.00128183	0.470855	0.00168599	1.96e-05	0.001656231,0.001674546,0.001700138,0.001705972,0.001671402,0.001707656	0.0488087	0.000982439	6	Chromosome	914577	77654944	4-channel	23.6189,22.2497,24.1248,26.9908,22.2737,22.8188	23.6794	44.7796	Artiodactyla	Cervidae
Chlorocebus-sabaeus	Chlorocebus-sabaeus	Chlorocebus-sabaeus	Chlorocebus-sabaeus	LC	Decreasing	1.43929e+06	omnivore	3	5104.25	0.00191132	0.00143136	1.1304	0.00188565	0.000137166	0.00204554,0.001991466,0.002083321,0.002008837,0.001885267,0.002051705,0.001905824,0.001678719,0.00185242,0.001882879,0.001727932,0.001656721,0.001739261,0.001748572,0.001882721,0.002029156	0.269583	0.162809	16	Scaffold	839654	81790585	4-channel	4.29292,4.01682,3.35926,3.47956,4.16885,4.33929,4.77773,3.71167,3.38335,2.96243,4.10932,4.83304,3.9012,4.48266,4.42359,4.10453	4.02164	14.6398	Primates	Cercopithecidae
Crocuta-crocuta	Crocuta-crocuta	Crocuta-crocuta	Crocuta-crocuta	LC	Decreasing	1.44737e+07	carnivore	2	63000	0.00210928	0.0020322	0.169311	0.00192187	4.33e-05	0.001914291,0.001873059,0.001978256	0.0196561		3	Scaffold	97873	7236831	2-channel	7.78565,7.16082,6.78674	7.2444	7.25611	Carnivora	Hyaenidae
Daubentonia-madagascariensis	Daubentonia-madagascariensis	Daubentonia-madagascariensis	Daubentonia-madagascariensis	EN	Decreasing	124675	omnivore	2	2610.33	0.000776796	0.000644539	0.703659	0.00102207	8.72e-05	0.001008673,0.001096329,0.0008585397,0.001061078,0.001085735	0.126628	0.00115635	5	Scaffold	298834	379919	4-channel	8.89767,8.14199,9.01663,9.26249,7.60364	8.58448	14.032	Primates	Daubentoniidae	Daubentonia madagascariensis is suspected to have the lowest genetic diversity of all the lemur taxa (Perry et al. 2012, Kistler et al. 2015); "Origin Uncertain" range (5.57329488448) is included
Delphinapterus-leucas	Delphinapterus-leucas(Cook_Inlet_subpop.)	Delphinapterus-leucas	Delphinapterus-leucas	CR	Decreasing	31006.8	carnivore	2	1380000	0.000681778	0.000661064	0.0637807	0.000774371	6.12e-05	0.0007217761,0.0007761388,0.0007267473,0.0007253987,0.0007203984,0.0007843307,0.0007835261,0.0008024472,0.0007373008,0.0008098559,0.0007550353,0.0009494998	0.101825	0.0156753	12	Scaffold	196689	31183418	4-channel	8.38079,7.51356,8.59556,8.59105,8.48239,9.0389,7.88665,7.8392,8.80585,7.40259,7.66333,8.04331	8.18693	24.9823	Cetacea	Monodontidae	Red List assessment for Cook Inlet subpop was used
Dicerorhinus-sumatrensis	Dicerorhinus-sumatrensis	Dicerorhinus-sumatrensis	Dicerorhinus-sumatrensis	CR	Decreasing	960083	herbivore	1	1260000	0.00154411	0.00141758	0.310551	0.00173206	5.87e-05	0.001809561,0.001719224,0.001667406	0.0918048	0.000885817	3	Scaffold	70892	54482381	4-channel	21.7732,25.0069,21.6904	22.8235	22.8757	Perissodactyla	Rhinocerotidae
Equus-przewalskii	Equus-ferus-przewalskii	Equus-ferus	Equus-ferus	EN	Increasing	26255.8	herbivore	2	250000	0.00125919	0.00116058	0.928721	0.00117413	3.36e-05	0.001140507,0.001207749	0.153022	0.0121262	2	Scaffold	57610	513800	4-channel	19.1017,25.9277	22.5147	13.4395	Perissodactyla	Equidae
Giraffa-camelopardalis-antiquorum	Giraffa-camelopardalis-antiquorum	Giraffa-camelopardalis	Giraffa-camelopardalis	CR	Decreasing	160805	herbivore	3	800000	0.00154616	0.0014209	0.345205	0.00162525	2.19e-05	0.001604111,0.00165421,0.001648722,0.00160355,0.001615662	0.0657443	0.00729678	5	Scaffold	228443	27504022	2-channel	14.6575,14.7421,14.4716,12.7861,14.6977	14.271	23.3165	Artiodactyla	Giraffidae
Giraffa-camelopardalis-peralta	Giraffa-camelopardalis-peralta	Giraffa-camelopardalis	Giraffa-camelopardalis	VU	Increasing	37701.3	herbivore	3	800000	0.00138127	0.00118307	0.711327	0.00145901	4.87e-05	0.001427045,0.001511235,0.001408037,0.00142408,0.001524671	0.183283	0.0291896	5	Chromosome	11323477	158234173	2-channel	13.0816,13.1231,14.8688,14.5181,14.1812	14.1624	19.0127	Artiodactyla	Giraffidae
Gorilla-gorilla-gorilla	Gorilla-gorilla-gorilla	Gorilla-gorilla	Gorilla-gorilla	CR	Decreasing	692884	herbivore	1	126215	0.00162046	0.00112887	1.52933	0.00179981	0.000140548	0.001811957,0.002002113,0.00181241,0.001747327,0.001835662,0.002147527,0.001847041,0.001805242,0.001916962,0.001920158,0.001824354,0.00163486,0.001630599,0.001620876,0.001617642,0.001681415,0.001740649	0.06812	0.0250787	17	Chromosome	9522971	26116462	4-channel	5.88385,2.72882,5.5982,5.23966,5.19739,3.22528,3.71476,3.74785,4.7079,4.64666,3.79903,4.16294,4.1611,4.98748,5.03288,5.4536,8.57923	4.75686	17.9848	Primates	Hominidae
Gulo-gulo	Gulo-gulo(Europe)	Gulo-gulo	Gulo-gulo	VU	Stable	3894.89	omnivore	4	12792.5	0.000297883	0.000289632	0.143065	0.000285026	4.62e-05	0.0002388071,0.0003312455	0.0303471		2	Scaffold	3657	178272	4-channel	3.59524,2.78019	3.18771	1.88501	Carnivora	Mustelidae
Hipposideros-armiger	Hipposideros-armiger	Hipposideros-armiger	Hipposideros-armiger	LC	Unknown	4.49902e+06	carnivore	2	49.99	0.00380308	0.00360564	0.167249	0.0041568	2.69e-05	0.004131353,0.004189276,0.004142963,0.004189274,0.00413114	0.0030746		5	Scaffold	39863	2328177	4-channel	11.7191,11.6458,12.2176,11.6458,10.6548	11.5766	18.9114	Chiroptera	Hipposideridae
Loxodonta-africana	Loxodonta-africana	Loxodonta-africana	Loxodonta-africana	EN	Decreasing	2.37104e+06	herbivore	6	4565000	0.000921834	0.000972738	-0.461862	0.00118251	3.06e-05	0.001191651,0.001173085,0.001180495,0.001166531,0.001173907,0.001150593,0.001137677,0.001194693,0.00117804,0.001264433,0.001178435,0.001194241,0.001140816,0.001171806,0.00116306,0.001241592,0.001205527,0.001178525	0.046021	0.00349044	18	Scaffold	69023	46401353	2-channel	33.4172,34.6196,34.4122,33.924,34.0909,33.8765,15.5648,36.8793,13.55,14.6401,14.668,14.2484,33.9366,34.4984,31.0193,37.7962,29.6642,32.1894	28.4997	111.502	Proboscidea	Elephantidae	Possibly extant (701030.335511) and reintroduced (22.4136577034) ranges are included
Lynx-pardinus	Lynx-pardinus	Lynx-pardinus	Lynx-pardinus	EN	Increasing	1191.69	carnivore		10225	0.000322049	0.000259258	0.859617	0.00027602	1.33e-05	0.0002565973,0.0002627041,0.0002732662,0.0002814943,0.0002874734,0.0002945831	0.184395	0.07951	6	Scaffold	99542	1519745	4-channel	6.41256,6.65444,6.88917,7.82935,6.24529,6.79988	6.80511	12.8705	Carnivora	Felidae
Macaca-fascicularis	Macaca-fascicularis	Macaca-fascicularis	Macaca-fascicularis	EN	Decreasing	2.43105e+06	carnivore	3	4569.32	0.00261775	0.00217976	0.934291	0.0024712	4.03e-05	0.002466573,0.00249316,0.00244425,0.002491726,0.002402396,0.00252909	0.23878	0.124971	6	Chromosome	26251577	149803873	4-channel	10.5748,10.361,10.3289,10.7933,10.9533,10.0451	10.5094	19.8632	Primates	Cercopithecidae
Macaca-mulatta	Macaca-mulatta	Macaca-mulatta	Macaca-mulatta	LC	Unknown	7.47195e+06	omnivore	4	6614	0.00256734	0.00257913	-0.0159046	0.00240068	3.41e-05	0.002432539,0.002351462,0.002386174	0.108916	0.0559337	3	Chromosome	46608966	82346004	4-channel	33.4777, 21.3928, 28.4789	27.7831	28.2221	Primates	Cercopithecidae
Manis-javanica	Manis-javanica	Manis-javanica	Manis-javanica	CR	Decreasing	2.31915e+06	carnivore	4	4540.85	0.00149068	0.00120876	1.42622	0.00129542	2.79e-05	0.001287576,0.001332833,0.001265854	0.0640662	0.000916285	3	Scaffold	83964	13854118	4-channel	13.6869,13.3714,13.9767	13.6783	13.6806	Pholidota	Manidae
Manis-pentadactyla	Manis-pentadactyla	Manis-pentadactyla	Manis-pentadactyla	CR	Decreasing	2.75761e+06	carnivore	3	3637.5	0.00208242	0.00201716	0.0233322	0.00244857	1.33e-05	0.002435813,0.002456364,0.002466459,0.002435657	0.0424471		4	Scaffold	151937	7836868	4-channel	35.9964,34.3125,36.9359,37.6993	36.236	48.6322	Pholidota	Manidae
Marmota-marmota-marmota	Marmota-marmota	Marmota-marmota	Marmota-marmota	LC	Stable	213136	herbivore	3	3500	0.00089689	0.00109813	-1.58228	0.00198763	0.000366717	0.00102305,0.002103114,0.002098936,0.002056603,0.002165642,0.00216527,0.002107619,0.002180795	0.00861269		8	Scaffold	66492	31340621	2-channel	16.4436,6.19191,6.04577,6.28736,5.85059,5.71913,5.94826,5.7717	7.28229	17.3422	Rodentia	Sciuridae	Reintroduced (1623.53988375) and introduced (26521.7781481) ranges are included
Microcebus-ravelobensis	Microcebus-ravelobensis	Microcebus-ravelobensis	Microcebus-ravelobensis	VU	Decreasing	3336.82	omnivore	1	58.6	0.00304109	0.0029122	0.441042	0.00269593	1.26e-05	0.002708575,0.002683282	0.000517429		2	Scaffold	21473	21495	2-channel	19.0489,17.3491	18.199	10.5415	Primates	Cheirogaleidae
Mus-musculus-batrianus	Mus-musculus	Mus-musculus	Mus-musculus	LC	Stable	8.82759e+07	omnivore	5	20.5	0.00873315	0.00838003	0.423988	0.00798472	3.35e-05	0.008018247,0.007951191	0.00409282	0.000236626	2	Chromosome	59462871	106145001	4-channel	32.9897,33.8811	33.4354	19.3091	Rodentia	Muridae
Mus-musculus-castaneus	Mus-musculus	Mus-musculus	Mus-musculus	LC	Stable	8.82759e+07	omnivore	5	20.5	0.0122259	0.0152302	-0.85606	0.00691506	0.00196349	0.007755548,0.007666646,0.007703062,0.007113412,0.007221632,0.007147479,0.007546815,0.001491472,0.008589436	0.0986056	0.00976991	9	Chromosome	11642	133752109	4-channel	3.54934,4.11733,5.45487,4.76104,4.44915,6.09852,4.84856,5.68987,5.68992	4.96207	12.578	Rodentia	Muridae
Mus-musculus-domesticus	Mus-musculus	Mus-musculus	Mus-musculus	LC	Stable	8.82759e+07	omnivore	5	20.5	0.00282627	0.00271046	-0.0239911	0.00256377	0.000667585	0.002667381,0.002832875,0.002597253,0.002261749,0.002034697,0.001641749,0.003910678	0.325118	0.0599487	7	Chromosome	11777	133184209	4-channel	3.75874,4.95172,3.42115,3.59771,3.6339,3.95858,4.45931	3.96873	8.43421	Rodentia	Muridae
Mus-musculus-helgolandicus	Mus-musculus	Mus-musculus	Mus-musculus	LC	Stable	8.82759e+07	omnivore	5	20.5	0.00131823	0.00106435	1.31981	0.000840586	2.97e-05	0.000862332,0.0007985329,0.0008608919	0.22587	0.0723124	3	Chromosome	59462871	106145001	4-channel	11.0737,14.0759,12.3299	12.4932	12.5537	Rodentia	Muridae
Mus-musculus-musculus	Mus-musculus	Mus-musculus	Mus-musculus	LC	Stable	8.82759e+07	omnivore	5	20.5	0.00187549	0.00175195	0.292815	0.00201459	0.00018134	0.001955412,0.001898763,0.002206352,0.001920905,0.002105381,0.002112684,0.00166158,0.00225568	0.165798	0.0117638	8	Chromosome	5105	128387505	4-channel	28.1621,27.1164,27.9387,27.7944,28.1804,25.8926,27.4671,28.376	27.616	64.4417	Rodentia	Muridae
Mus-spretus	Mus-spretus	Mus-spretus	Mus-spretus	LC	Stable	963963	omnivore	5	19.9	0.00297083	0.00271315	0.370005	0.00359402	8.34e-05	0.003643588,0.003632177,0.003633501,0.003391283,0.003684435,0.003568815,0.003608799,0.0035896	0.0425094	0.00381749	8	Chromosome	17887	131945496	4-channel	26.1133,29.8589,28.184,28.3776,28.4966,27.8894,28.383,27.3903	28.0866	65.543	Rodentia	Muridae
Mustela-putorius	Mustela-putorius	Mustela-putorius	Mustela-putorius	LC	Decreasing	6.01162e+06	carnivore	6	809	0.000941727	0.00087272	-0.179526	0.00106832	0.000242	0.0008545649,0.0008199939,0.0008781397,0.0007726532	0.0381129		4	Contig	23598655	23598655	2-channel	5.79186,5.90732,8.25884,6.26077	6.5547	8.8506	Carnivora	Mustelidae
Myodes-glareolus	Clethrionomys-glareolus	Myodes-glareolus	Myodes-glareolus	LC	Stable	8.67914e+06	omnivore	2	20.8	0.00300077	0.00286283	-0.00868471	0.0038413	9.76e-05	0.003863816,0.003902779,0.00387803,0.003960583,0.003880289,0.003608013,0.003590657,0.003737145,0.003737985,0.003800122,0.003928686,0.003910053,0.003897437,0.003891704,0.003811888,0.003956546,0.003894071,0.003833272,0.003906109,0.003887809,0.003730207,0.003902972,0.003773009,0.003908061	0.0315478		24	Scaffold	164884	1590265	4-channel	45.1151,45.4971,26.6703,44.8655,48.3415,42.9436,44.1439,42.712,47.4765,44.4329,42.8985,44.6776,43.1235,44.5013,43.2808,42.0124,42.8207,43.3261,45.3243,37.4374,44.9836,43.3314,43.6221,43.9195	43.2274	198.886	Rodentia	Cricetidae
Myotis-lucifugus	Myotis-lucifugus	Myotis-lucifugus	Myotis-lucifugus	EN	Decreasing	1.26264e+07	carnivore	3	7.15	0.0145497	0.0139864	0.367829	0.0116601	6.27e-05	0.01159738,0.01172277	0.00681952		2	Scaffold	64330	4293315	4-channel	5.27454,4.93032	5.10243	2.95091	Chiroptera	Vespertilionidae
Nannospalax-galili	Nannospalax-ehrenbergi	Nannospalax-ehrenbergi	Spalax-ehrenbergi	DD	Decreasing	496763	herbivore	3	162.175	0.00180245	0.00153975	0.667671	0.0017457	0.00020757	0.001862747,0.001369239,0.002006538,0.00171188,0.001632708,0.001891104	0.154987	0.0130037	6	Scaffold	30353	3618479	4-channel	6.17228,6.36455,6.22783,6.45253,6.3173,6.22775	6.29371	11.8944	Rodentia	Spalacidae
Orcinus-orca	Orcinus-orca	Orcinus-orca	Orcinus-orca	DD	Unknown	3.53314e+08	carnivore	2	4300000	0.00121	0.00119185	0.0677313	0.00130273	0.000148453	0.001154279,0.001451185	7.55e-05		2	Scaffold	70300	12735091	4-channel	3.04208,3.17104	3.10656	1.79473	Cetacea	Delphinidae
Ovis-canadensis	Ovis-canadensis	Ovis-canadensis	Ovis-canadensis	LC	Stable	538055	herbivore	2	69125	0.000603652	0.000579121	0.178419	0.000562463	5.7e-05	0.0005921426,0.0005869374,0.0006014254,0.0004361214,0.0005801482,0.0005780021	0.0627652		6	Chromosome	8067	100190483	4-channel	19.745,19.7603,18.5427,18.187,17.7005,19.2692	18.8675	35.6647	Artiodactyla	Bovidae	Population name is assigned based on the reported geocoordinates
Ovis-nivicola	Ovis-nivicola	Ovis-nivicola	Ovis-nivicola	LC	Unknown	1.3684e+06	herbivore	5	69125	0.000793993	0.00070084	0.346893	0.00100971	3.38e-05	0.001094176,0.0009895302,0.0009948406,0.001010229,0.000989071,0.001000396,0.001017942,0.0009815057	0.0530445	0.00089376	8	Scaffold	1765443	2011554	4-channel	17.7052,18.2404,20.3539,18.4445,19.167,20.562,18.4955,18.0665	18.8794	44.063	Artiodactyla	Bovidae
Ovis-orientalis	Ovis-gmelini	Ovis-gmelini	Ovis-orientalis	NT	Unknown	213729	herbivore	3	110000	0.00281712	0.00215262	1.32414	0.00296314	0.000107566	0.003024341,0.003032601,0.002949165,0.003115956,0.002850617,0.002806158	0.349798	0.0614316	6	Chromosome	42163491	103690580	4-channel	14.2098,13.9391,12.7653,14.0062,14.8853,13.6582	13.9107	26.2963	Artiodactyla	Bovidae	Thie species is O. gmelini on the Red List according to the geographic range (Kaboodan - introduced), include reintroduced range (549.432064063823)
Panthera-leo-leo	Panthera-leo-leo	Panthera-leo	Panthera-leo	VU	Decreasing	1.68678e+06	carnivore	4	149062	0.00103594	0.000935976	0.960872	0.000696298	2.17e-05	0.0006746471,0.0007179497	0.160526	0.0752927	2	Chromosome	77781637	147402474	4-channel	6.91146,6.69748	6.80447	3.93002	Carnivora	Felidae
Panthera-pardus-orientalis	Panthera-pardus-orientalis	Panthera-pardus	Panthera-pardus	CR	Decreasing	12208.5	carnivore	6	53075	0.000384244	0.00034634	1.10167	0.000293935	3.76e-05	0.0002563649,0.0003315053	0.258823	0.173504	2	Scaffold	20993	21701857	4-channel	32.8601,32.9059	32.883	18.985	Carnivora	Felidae
Panthera-tigris-altaica	Panthera-tigris-altaica(2010;discarded)	Panthera-tigris	Panthera-tigris	EN	Stable	326837	carnivore	2	128800	0.000629551	0.000481087	1.3374	0.000618806	2.813e-05	0.0006423388,0.0006210695,0.000633486,0.0005590661,0.0006389008,0.0006179737	0.287986	0.0292711	6	Scaffold	30032	8860407	4-channel	12.2429,11.7746,14.6514,13.323,13.9656,13.0944	13.1753	24.918	Carnivora	Felidae	P. t. altaica pop status is stable according to the 2011 Red List
Panthera-tigris-corbetti	Panthera-tigris-corbetti(2010;discarded)	Panthera-tigris	Panthera-tigris	EN	Decreasing	108329	carnivore	2	128800	0.00130748	0.00118997	0.983542	0.000993663	2.01e-05	0.0009735526,0.001013774	0.096266	0.0555414	2	Chromosome	74391967	146942463	4-channel	13.355,13.8864	13.6207	7.8684	Carnivora	Felidae
Panthera-tigris-jacksoni	Panthera-tigris-jacksoni(2010;discarded)	Panthera-tigris	Panthera-tigris	CR	Decreasing	46826	carnivore	2	128800	0.00115673	0.00111894	0.18095	0.00117896	0.00010767	0.001286634,0.001071294	0.0266511		2	Scaffold	102497	21297815	4-channel	5.92753, 37.4903	21.7089	20.153	Carnivora	Felidae	Population size in range: 80-120
Panthera-tigris-sumatrae	Panthera-tigris-sumatrae(2010; discarded)	Panthera-tigris	Panthera-tigris	CR	Decreasing	110896	carnivore	2	128800	0.000636809	0.000508822	1.21441	0.000522178	9.26e-06	0.0005197716,0.0005374617,0.0005189765,0.000512504	0.206293	0.0472533	4	Chromosome	74391967	146942463	4-channel	11.8211,12.0957,12.4322,11.6754	12.0061	16.1105	Carnivora	Felidae
Panthera-tigris-tigris	Panthera-tigris-tigris(2010;discarded)	Panthera-tigris	Panthera-tigris	EN	Decreasing	586223	carnivore	2	128800	0.00100849	0.000989482	-0.112942	0.00109801	0.000198387	0.0007324274,0.001226394,0.001313215,0.001102014,0.001116021	0.119907	0.0416793	5	Chromosome	4405323	145476184	4-channel	8.20071,18.9358,14.6294,14.3643,23.6851	15.9631	26.5731	Carnivora	Felidae	Population size included: 2,967 (India) + 114 (Bangladesh) + 103 (Bhutan) + 235 (Nepal)
Pan-troglodytes-ellioti	Pan-troglodytes-ellioti	Pan-troglodytes	Pan-troglodytes	EN	Decreasing	96212.7	herbivore	2	44983.5	0.00140152	0.00140114	-0.0746377	0.00118764	0.000130958	0.001223823,0.000987353,0.001072942,0.001233487,0.001434045,0.001096317,0.001292902,0.001089493,0.001329196,0.001116843	0.119802	0.0620971	10	Chromosome	12268567	53103722	4-channel	10.1447,3.02862,4.33909,11.1213,10.9364,3.39774,12.3125,4.10872,11.4992,3.59269	7.4481	20.5658	Primates	Hominidae
Pan-troglodytes-schweinfurthii	Pan-troglodytes-schweinfurthii	Pan-troglodytes	Pan-troglodytes	EN	Decreasing	978019	herbivore	2	44983.5	0.00164554	0.00164612	-0.0418937	0.0016156	7.86e-05	0.001539264,0.001684499,0.001712594,0.001598184,0.001581423,0.001699171,0.001494063	0.0643863	0.022173	7	Chromosome	12268567	53103722	4-channel	12.1701,12.595,11.5764,11.9016,12.7687,11.5333,11.9058	12.0644	25.5963	Primates	Hominidae
Pan-troglodytes-troglodytes	Pan-troglodytes-troglodytes	Pan-troglodytes	Pan-troglodytes	EN	Decreasing	712024	herbivore	2	44983.5	0.00195693	0.00204957	-0.249114	0.00185061	3.29e-05	0.001858173,0.001789427,0.001850214,0.001886322,0.001868897	0.0312446	0.00914952	5	Chromosome	12268567	53103722	4-channel	12.5892,9.53492,12.4379,12.2961,12.2797	11.8276	19.3486	Primates	Hominidae
Pan-troglodytes-verus	Pan-troglodytes-verus	Pan-troglodytes	Pan-troglodytes	CR	Decreasing	528018	herbivore	2	44983.5	0.000928227	0.000876665	0.233669	0.0008223	2.44e-05	0.0007890835,0.0008309194,0.0008468962	0.0732822	0.00560949	3	Chromosome	12268567	53103722	4-channel	10.88,12.3883,13.3208	12.1964	12.2378	Primates	Hominidae
Papio-anubis	Papio-anubis	Papio-anubis	Papio-anubis	LC	Stable	7.81403e+06	omnivore	4	17728.6	0.00202619	0.00191128	0.521011	0.00179032	0.000133555	0.001656769,0.00192388	0.0920492	0.031421	2	Chromosome	1465768	140274886	4-channel	5.88139,6.34306	6.11223	3.53644	Primates	Cercopithecidae
Peromyscus-leucopus	Peromyscus-leucopus	Peromyscus-leucopus	Peromyscus-leucopus	LC	Stable	5.83115e+06	herbivore	4	22.3	0.0093442	0.00898039	0.118477	0.00777791	0.00150012	0.008831527,0.008491034,0.008600708,0.005188367	0.037296		4	Chromosome	3487364	114273790	4-channel	3.91638,2.86077,2.95501,6.03094	3.94077	5.43878	Rodentia	Cricetidae
Peromyscus-maniculatus-gambelii	Peromyscus-maniculatus	Peromyscus-maniculatus	Peromyscus-maniculatus	LC	Stable	1.30306e+07	herbivore	7	20.5	0.0127907	0.0185742	-1.23546	0.0140608	0.000518837	0.01388001,0.01377603,0.01360643,0.01391433,0.0142163,0.01407685,0.01402226,0.01405987,0.01385344,0.01388903,0.01370273,0.01396145,0.01591969,0.01403055,0.01400342	0.00501274		15	Chromosome	30111	115033041	2-channel	22.0174, 11.6872, 15.6468, 13.9928, 17.3662, 16.571, 15.2783, 17.3018, 12.985, 14.9668, 11.8863, 14.1288, 10.1066, 19.6087, 15.3584	15.2601	53.494	Rodentia	Cricetidae
Peromyscus-maniculatus-rubidus	Peromyscus-maniculatus	Peromyscus-maniculatus	Peromyscus-maniculatus	LC	Stable	1.30306e+07	herbivore	7	20.5	0.0118807	0.0157235	-0.941348	0.0130582	0.000253121	0.01351816,0.01286673,0.01295992,0.01251578,0.01286278,0.01302676,0.01320685,0.01287937,0.01342265,0.01293773,0.01319474,0.01327247,0.01331929,0.0130151,0.01287441	0.00766043		15	Chromosome	30111	115033041	2-channel	15.6729,19.5096,13.5763,17.9184,12.189,14.339,19.3304,17.3409,18.5182,16.5675,12.2074,18.1347,13.5961,19.875,16.8818	16.3771	57.3765	Rodentia	Cricetidae
Phacochoerus-africanus	Phacochoerus-africanus	Phacochoerus-africanus	Phacochoerus-africanus	LC	Decreasing	9.95338e+06	omnivore	3	91250	0.00157057	0.00132723	0.785905	0.00179805	6.08e-05	0.001795439,0.001686212,0.001808588,0.001864955,0.001835031	0.0679865	0.000624605	5	Chromosome	10602503	141887063	4-channel	23.2457,20.5952,21.2899,24.7161,20.9685	22.1631	36.2262	Artiodactyla	Suidae
Phocoena-sinus	Phocoena-sinus	Phocoena-sinus	Phocoena-sinus	CR	Decreasing	8408.14	carnivore	2	44060.7	0.000269591	0.000376453	-1.5385	0.00036192	0.000276721	0.0001508093,0.0001641109,0.0008605357,0.0001645353,0.0004696086	0.0181116	0.00545956	5	Chromosome	20218762	115469292	4-channel	43.1456,44.9463,15.3515,43.7532,35.8392	36.6072	60.8006	Cetacea	Phocoenidae
Pongo-abelii	Pongo-abelii	Pongo-abelii	Pongo-abelii	CR	Decreasing	17958.8	omnivore	1	53408.3	0.00281398	0.0025716	0.377414	0.00252149	0.00017052	0.002753586,0.002431921,0.002431921,0.002430773,0.002430773	0.128486	0.027685	5	Chromosome	11074009	98475126	4-channel	4.31943,10.6637,5.46657,6.69229,9.56686	7.34177	12.229	Primates	Hominidae
Prolemur-simus	Prolemur-simus	Prolemur-simus	Prolemur-simus	CR	Decreasing	1709.04	herbivore	1	1883.95	0.00305305	0.00290707	0.480454	0.00283985	8.32e-05	0.002923068,0.002756632	0.0962231	0.0172406	2	Scaffold	47757	2710671	4-channel	11.6947,116.226	63.9603	63.9948	Primates	Lemuridae
Puma-concolor	Puma-concolor	Puma-concolor	Puma-concolor	LC	Decreasing	2.26599e+07	carnivore	5	48000	0.000832725	0.000757486	0.189446	0.000904151	0.000135708	0.0008725139,0.001083903,0.0007560363	0.190555	0.0114414	3	Scaffold	27187	100532876	4-channel	19.0194,20.1294,26.1098	21.7529	21.9746	Carnivora	Felidae
Rangifer-tarandus-caribou	Rangifer-tarandus	Rangifer-tarandus	Rangifer-tarandus	VU	Decreasing	1.86634e+07	herbivore	2	101250	0.00278188	0.0026259	0.633496	0.00266204	2.02e-05	0.002641817,0.002682253	0.0587113	0.00344444	2	Scaffold	167694	29228715	4-channel	38.9796,41.3601	40.1698	23.2226	Artiodactyla	Cervidae
Rangifer-tarandus-granti	Rangifer-tarandus	Rangifer-tarandus	Rangifer-tarandus	VU	Decreasing	1.86634e+07	herbivore	2	101250	0.00277204	0.00266783	0.387177	0.00265895	4.47e-05	0.002614214,0.002703682	0.0265971	0.00192914	2	Scaffold	231339	9347320	4-channel	44.9557,45.1391	45.0474	26.0083	Artiodactyla	Cervidae
Rangifer-tarandus-groenlandicus	Rangifer-tarandus	Rangifer-tarandus	Rangifer-tarandus	VU	Decreasing	1.86634e+07	herbivore	2	101250	0.0012874	0.00113726	1.51175	0.000985459	6.25e-06	0.0009917089,0.0009792093	0.0732434		2	Scaffold	128565	986392	4-channel	29.3638,33.2499	31.3069	18.1792	Artiodactyla	Cervidae	Population size estimate for groenlandicus subspecies was 729000 but we did not use this since there is no separate Red List assessment for this subspecies
Rangifer-tarandus-pearyi	Rangifer tarandus	Rangifer tarandus	Rangifer tarandus	VU	Decreasing	1.86634e+07	herbivore	2	101250	0.00213185	0.00200759	0.667659	0.00214439	1.33725e-05	0.002157764,0.002131019	0.0725077		2	Scaffold	128565	986392	4-channel	39.4012,20.3827	29.892	19.7045	Artiodactyla	Cervidae	Population size estimate for pearyi subspecies was 14000 but we did not use this since there is no separate IUCN assessment for this subspecies
Rhinopithecus-roxellana	Rhinopithecus-roxellana-hubeiensis	Rhinopithecus-roxellana	Rhinopithecus-roxellana	VU	Increasing	61213.5	omnivore	1	14750	0.000620142	0.000468943	1.38569	0.000590978	6.95e-05	0.0004929696,0.0006976898,0.000586075,0.0006285017,0.0005496545	0.246477	0.214185	5	Chromosome	5723610	144559847	4-channel	13.3195,3.11219,3.75759,3.19971,4.02494	5.48279	9.77917	Primates	Cercopithecidae	Hubei subspecies according to the sampling site
Sarcophilus-harrisii	Sarcophilus-harrisii	Sarcophilus-harrisii	Sarcophilus-harrisii	EN	Decreasing	64284.1	carnivore	2	6500	0.000308061	0.000233009	0.490659	0.00043355	2.28e-05	0.0004183982,0.0004153841,0.0004635578,0.0004554041,0.0004245577,0.0004608377,0.0004175241,0.0003955822,0.0004591596,0.0004250939	0.032692	6.54e-05	10	Scaffold	20124	7751297	4-channel	37.9961,29.4564,29.3344,27.765,25.3947,28.5146,27.3288,27.5578,37.6477,27.3187	29.8314	81.0565	Dasyuromorpha	Dasyuridae
Solenodon-paradoxus-woodi	Solenodon-paradoxus	Solenodon-paradoxus	Solenodon-paradoxus	LC	Unknown	13314	carnivore	2	900	0.00126881	0.00104411	1.37423	0.000731086	2.31e-05	0.0007170459,0.000763676,0.0007125366	0.137835	0.00889411	3	Scaffold	236847	407682	4-channel	6.69995,7.0725,7.17836	6.9836	6.98662	Eulipotyphla	Solenodontidae
Syncerus-caffer	Syncerus-caffer	Syncerus-caffer	Syncerus-caffer	NT	Decreasing	8.44295e+06	herbivore	5	646333	0.00296591	0.00234094	0.933987	0.00323553	6.99e-05	0.003173398,0.003236732,0.003218189,0.003155803,0.00321096,0.003141761,0.003211761,0.003361425,0.003250573,0.003288811,0.003141817,0.003200051,0.003372456,0.003295952,0.003273198	0.170503	0.00533543	15	Scaffold	52316	2316376	4-channel	6.42827,8.89515,6.92933,10.3831,6.52252,8.29773,8.94749,8.8507,7.87939,7.53004,8.17928,8.98487,8.28031,8.73723,8.80791	8.24356	28.8705	Artiodactyla	Bovidae	The species is S.c. caffer subspecies based on the sampling site, but no subspecies level assessment is on the Red list; included introduced range (413.737783373315)
Theropithecus-gelada	Theropithecus-gelada-gelada	Theropithecus-gelada	Theropithecus-gelada	VU	Decreasing	13735.1	herbivore	2	15964.1	0.000672842	0.000577364	0.153127	0.000849825	5.08e-05	0.0008617822,0.000810728,0.0009115813,0.0009154722,0.0009288213,0.0009389008,0.0007991854,0.000868801,0.0009038802,0.0008248438,0.0008094628,0.0008372749,0.0007893119,0.0008830743,0.000809764,0.0007462278,0.0008338185,0.000931022,0.0008114536,0.0008553149,0.0008280355,0.0008459705,0.0007787596,0.000883663,0.0008384671	0.161841	0.050824	25	Chromosome	310061	130230028	2-channel	14.4724,14.0464,9.23125,7.67909,5.79461,7.37011,14.8245,14.8321,9.34532,7.26609,15.0123,7.66346,9.1362,13.3634,9.76256,18.1442,11.0996,9.91298,15.5223,7.21017,11.9366,10.6699,21.7938,13.2247,6.33316	11.4259	53.9227	Primates	Cercopithecidae	Northern Gelada according to the sampling site
Trachypithecus-francoisi	Trachypithecus-francoisi	Trachypithecus-francoisi	Trachypithecus-francoisi	EN	Decreasing	248811	herbivore	2	7604.75	0.000688742	0.000622412	1.02072	0.000580949	3.08e-05	0.000611744,0.0005501538	0.283651	0.108374	2	Scaffold	16182741	130977661	4-channel	29.6292,30.8716	30.2504	17.4761	Primates	Cercopithecidae
Tursiops-aduncus	Tursiops-aduncus	Tursiops-aduncus	Tursiops-aduncus	NT	Unknown	2.1791e+07	carnivore	2	141150	0.00106171	0.000907131	0.350078	0.00116966	4.14e-05	0.001087805,0.001187713,0.001166638,0.001185055,0.001134616,0.001148851,0.001171372,0.001152318,0.001204757,0.001215495,0.001200979,0.001115075,0.001110606,0.001136364,0.001154994,0.001187721,0.001181175,0.001223303,0.001258673	0.138961	0.00851	21	Scaffold	206065	1235788	2-channel	6.53455,6.44762,6.90089,7.35332,6.16249,6.10443,6.52623,6.22392,6.60243,8.13442,5.35032,5.78214,5.99368,5.77543,6.37477,5.94695,6.23644,26.3616,7.06169	7.29484	31.4419	Cetacea	Delphinidae
Tursiops-truncatus	Tursiops-truncatus	Tursiops-truncatus	Tursiops-truncatus	LC	Unknown	2.52572e+08	carnivore	2	230000	0.00168899	0.00194233	-0.663134	0.00185904	6.92e-05	0.001817465,0.001805703,0.001845501,0.001851912,0.002070864,0.001846093,0.001861813,0.001826412,0.001843999,0.001819801,0.001859878	0.00915382	0.00032104	11	Chromosome	9729386	108430135	4-channel	10.3181,9.83553,10.0215,9.66028,8.35544,9.0136,10.3715,9.88972,9.92097,9.1203,9.68005	9.65336	27.8728	Cetacea	Delphinidae
Ursus-maritimus	Ursus-maritimus(Europe)	Ursus-maritimus	Ursus-maritimus	VU	Decreasing	2.26344e+07	omnivore	7	371704	0.000352288	0.000325296	0.0399522	0.000347569	1.46e-05	0.0003481658,0.0003476623,0.000350034,0.0003435138,0.000337896,0.0003411214,0.0003998268,0.0003472756,0.0003529826,0.0003548777,0.0003506518,0.000357734,0.0003322405,0.0003349697,0.0003379535,0.0003331402,0.0003432992,0.0003428927	0.0620419	0.0209015	18	Scaffold	206653	72237886	4-channel	7.51539,7.7121,10.2665,7.81784,7.28608,7.531,45.8665,7.8843,7.18134,7.29904,7.75104,4.38498,5.81438,8.8239,5.71984,5.38711,5.37699,5.51007	9.1738	36.8947	Carnivora	Ursidae	Habitat type included "terrestrial_non-volant", too, but for statistical coding we prioritized major resident habitat type according to the Red List
