# Supplementary material for: Genomic Diversity as a Key Conservation Criterion: Proof‐of‐Concept From Mammalian Whole‐Genome Resequencing Data
Source: Evol Appl. 2024 Sep 10;17(9):e70000. doi: 10.1111/eva.70000 (PMC11386325; doi:10.1111/eva.70000)
Supplement: Supplementary file 4 — Dataset S3. The “EcoEvo” dataset used for the PGLS between eco‐evolutionary factors and GD metrics. This dataset includes all the species having their own eco‐evolutionary factors in the COMBINE database (N = 63); Table S2 is a subset of Dataset S1. [file EVA-17-e70000-s004.xlsx]

## Sheet: Dataset S3
NCBI_name	COMBINE_name	VertLife_name	IUCN_category	trophic_level	habitat_type	body_mass_g	habitat_breadth_n	Nucleotide_diversity_mean	Watterson_theta_mean	Tajima_D_mean	Pop_heterozygosity_mean	Pop_heterozygosity_SD	Froh_100kb	Froh_1mb	sample_size	Level	Contig_N50	Scaffold_N50	sequencing_chem	avg_depth_sra	sd_depth_sra	Order	Family	Note
Acinonyx-jubatus	Acinonyx-jubatus	Acinonyx_jubatus	VU	carnivore	terrestrial_non-volant	50577.9	4	0.000578579	0.000498504	0.933201	0.00041426	5.24e-06	0.143187	0.0805561	3	Scaffold	179924	48500042	4-channel	6.49341	6.51002	Carnivora	Felidae	Distribution area included: extant_resident (3120234.44934), extant_passage (71073.0435241), possibly extant_resident (1697672.26214), possibly extant_passage (127458.684075)
Acomys-cahirinus	Acomys-cahirinus	Acomys_dimidiatus	LC	omnivore	terrestrial_non-volant	45.2	3	0.000865147	0.000780863	0.0591408	0.00119757	7.36e-05	0.0183625		13	Scaffold	42476	65411	4-channel	21.1579	68.1779	Rodentia	Muridae	COMBINE_name based on the difference of "biogeographical_realm" between A. cahirinus and A. dimiatus, but "body_mass_g" and "habitat_type" were the same for both species.
Ailuropoda-melanoleuca	Ailuropoda-melanoleuca	Ailuropoda_melanoleuca	VU	herbivore	terrestrial_non-volant	117500	1	0.00133652	0.000963949	1.27665	0.00106683	6.52e-05	0.199434	0.0756922	15	Chromosome	127363	129245720	4-channel	4.14532	14.5245	Carnivora	Ursidae
Alces-alces	Alces-alces	Alces_alces	LC	herbivore	terrestrial_non-volant	359750	2	0.000394492	0.00036728	-0.0144298	0.000515106	2.51e-05	0.0411672	0.00155662	9	Scaffold	45090	4131188	2-channel	30.2504	17.4761	Artiodactyla	Cervidae	population size included: 440000 in Europe + approx. 1000000 in North America
Alouatta-palliata	Alouatta-palliata	Alouatta_palliata	EN	herbivore	terrestrial_non-volant	5659.14	1	0.000334525	0.00029403	0.087865	0.000297037	0.000161164	0.00919678		4	Scaffold	51304	72427	4-channel	5.14234	7.03623	Primates	Atelidae
Antechinus-stuartii	Antechinus-stuartii	Antechinus_stuartii	LC	carnivore	terrestrial_non-volant	27.85	1	0.00300188	0.00291872	0.339988	0.0029836	0.000221388	0.0542364		2	Scaffold	77883	72733491	2-channel	56.8186	32.8043	Dasyuromorpha	Dasyuridae
Camelus-ferus	Camelus-ferus	Camelus_ferus	CR	herbivore	terrestrial_non-volant	475000	1	0.0010481	0.00116858	-0.614058	0.00137701	0.000108362	0.178357	0.0110487	19	Chromosome	5365398	76025729	4-channel	14.4735	58.3137	Artiodactyla	Camelidae
Canis-lupus-lupus	Canis-lupus	Canis_lupus	LC	carnivore	terrestrial_non-volant	29190.8	7	0.00137889	0.0011885	0.47638	0.00168407	0.00010627	0.136221	0.0493095	25	Chromosome	34375412	65778685	4-channel	15.2532	71.8815	Carnivora	Canidae
Capra-aegagrus	Capra-aegagrus	Capra_aegagrus	NT	herbivore	terrestrial_non-volant	60500	5	0.00196546	0.00171426	0.538242	0.00200862	5.78e-05	0.14871	0.00826907	8	Chromosome	19347	91317560	4-channel	10.1123	23.7369	Artiodactyla	Bovidae
Cebus-imitator	Cebus-imitator	Cebus_capucinus	VU	omnivore	terrestrial_non-volant	2655	1	0.000789091	0.000706106	0.507656	0.00091701	5.7e-05	0.0910522	0.0125811	3	Scaffold	41196	5274112	4-channel	19.3013	19.393	Primates	Cebidae
Ceratotherium-simum-cottoni	Ceratotherium-simum	Ceratotherium_simum	CR	herbivore	terrestrial_non-volant	2230000	3	0.00175708	0.00226934	-1.22417	0.00220747	0.00020798	0.0680383	0.000699929	6	Chromosome	16022912	65935509	4-channel	12.5212	23.7006	Perissodactyla	Rhinocerotidae
Cercopithecus-mona	Cercopithecus-mona	Cercopithecus_mona	NT	omnivore	terrestrial_non-volant	4240.09	2	0.00303374	0.00293353	0.124774	0.00337394	2.95e-05	0.0521187	0.0154716	5	Scaffold	22791723	22791723	4-channel	25.858	43.3834	Primates	Cercopithecidae
Cervus-canadensis	Cervus-canadensis	Cervus_elaphus	LC	herbivore	terrestrial_non-volant	131250	3	0.00145681	0.00128183	0.470855	0.00168599	1.96e-05	0.0488087	0.000982439	6	Chromosome	914577	77654944	4-channel	23.6794	44.7796	Artiodactyla	Cervidae
Chlorocebus-sabaeus	Chlorocebus-sabaeus	Chlorocebus_sabaeus	LC	omnivore	terrestrial_non-volant	5104.25	3	0.00191132	0.00143136	1.1304	0.00188565	0.000137166	0.269583	0.162809	16	Scaffold	839654	81790585	4-channel	4.02164	14.6398	Primates	Cercopithecidae
Crocuta-crocuta	Crocuta-crocuta	Crocuta_crocuta	LC	carnivore	terrestrial_non-volant	63000	2	0.00210928	0.0020322	0.169311	0.00192187	4.33e-05	0.0196561		3	Scaffold	97873	7236831	2-channel	7.2444	7.25611	Carnivora	Hyaenidae
Daubentonia-madagascariensis	Daubentonia-madagascariensis	Daubentonia_madagascariensis	EN	omnivore	terrestrial_non-volant	2610.33	2	0.000776796	0.000644539	0.703659	0.00102207	8.72e-05	0.126628	0.00115635	5	Scaffold	298834	379919	4-channel	8.58448	14.032	Primates	Daubentoniidae	Daubentonia madagascariensis is suspected to have the lowest genetic diversity of all the lemur taxa (Perry et al. 2012, Kistler et al. 2015); "Origin Uncertain" range (5.57329488448) is included
Delphinapterus-leucas	Delphinapterus-leucas	Delphinapterus_leucas	CR	carnivore	marine	1380000	2	0.000681778	0.000661064	0.0637807	0.000774371	6.12e-05	0.101825	0.0156753	12	Scaffold	196689	31183418	4-channel	8.18693	24.9823	Cetacea	Monodontidae	Red List assessment for Cook Inlet subpop was used
Dicerorhinus-sumatrensis	Dicerorhinus-sumatrensis	Dicerorhinus_sumatrensis	CR	herbivore	terrestrial_non-volant	1260000	1	0.00154411	0.00141758	0.310551	0.00173206	5.87e-05	0.0918048	0.000885817	3	Scaffold	70892	54482381	4-channel	22.8235	22.8757	Perissodactyla	Rhinocerotidae
Equus-przewalskii	Equus-ferus	Equus_ferus	EN	herbivore	terrestrial_non-volant	250000	2	0.00125919	0.00116058	0.928721	0.00117413	3.36e-05	0.153022	0.0121262	2	Scaffold	57610	513800	4-channel	22.5147	13.4395	Perissodactyla	Equidae
Giraffa-camelopardalis-peralta	Giraffa-camelopardalis	Giraffa_camelopardalis	VU	herbivore	terrestrial_non-volant	800000	3	0.00138127	0.00118307	0.711327	0.00145901	4.87e-05	0.183283	0.0291896	5	Chromosome	11323477	158234173	2-channel	14.1624	19.0127	Artiodactyla	Giraffidae
Gorilla-gorilla-gorilla	Gorilla-gorilla	Gorilla_gorilla	CR	herbivore	terrestrial_non-volant	126215	1	0.00162046	0.00112887	1.52933	0.00179981	0.000140548	0.06812	0.0250787	17	Chromosome	9522971	26116462	4-channel	4.75686	17.9848	Primates	Hominidae
Gulo-gulo	Gulo-gulo	Gulo_gulo	VU	omnivore	terrestrial_non-volant	12792.5	4	0.000297883	0.000289632	0.143065	0.000285026	4.62e-05	0.0303471		2	Scaffold	3657	178272	4-channel	3.18771	1.88501	Carnivora	Mustelidae
Hipposideros-armiger	Hipposideros-armiger	Hipposideros_armiger	LC	carnivore	terrestrial_volant	49.99	2	0.00380308	0.00360564	0.167249	0.0041568	2.69e-05	0.0030746		5	Scaffold	39863	2328177	4-channel	11.5766	18.9114	Chiroptera	Hipposideridae
Loxodonta-africana	Loxodonta-africana	Loxodonta_africana	EN	herbivore	terrestrial_non-volant	4565000	6	0.000921834	0.000972738	-0.461862	0.00118251	3.06e-05	0.046021	0.00349044	18	Scaffold	69023	46401353	2-channel	28.4997	111.502	Proboscidea	Elephantidae	Possibly extant (701030.335511) and reintroduced (22.4136577034) ranges are included
Lynx-pardinus	Lynx-pardinus	Lynx_pardinus	EN	carnivore	terrestrial_non-volant	10225		0.000322049	0.000259258	0.859617	0.00027602	1.33e-05	0.184395	0.07951	6	Scaffold	99542	1519745	4-channel	6.80511	12.8705	Carnivora	Felidae
Macaca-fascicularis	Macaca-fascicularis	Macaca_fascicularis	EN	carnivore	terrestrial_non-volant	4569.32	3	0.00261775	0.00217976	0.934291	0.0024712	4.03e-05	0.23878	0.124971	6	Chromosome	26251577	149803873	4-channel	10.5094	19.8632	Primates	Cercopithecidae
Macaca-mulatta	Macaca-mulatta	Macaca_mulatta	LC	omnivore	terrestrial_non-volant	6614	4	0.00256734	0.00257913	-0.0159046	0.00240068	3.41e-05	0.108916	0.0559337	9	Chromosome	46608966	82346004	4-channel	27.7831	28.2221	Primates	Cercopithecidae
Manis-javanica	Manis-javanica	Manis_javanica	CR	carnivore	terrestrial_non-volant	4540.85	4	0.00149068	0.00120876	1.42622	0.00129542	2.79e-05	0.0640662	0.000916285	3	Scaffold	83964	13854118	4-channel	13.6783	13.6806	Pholidota	Manidae
Manis-pentadactyla	Manis-pentadactyla	Manis_pentadactyla	CR	carnivore	terrestrial_non-volant	3637.5	3	0.00208242	0.00201716	0.0233322	0.00244857	1.33e-05	0.0424471		4	Scaffold	151937	7836868	4-channel	36.236	48.6322	Pholidota	Manidae
Marmota-marmota-marmota	Marmota-marmota	Marmota_marmota	LC	herbivore	terrestrial_non-volant	3500	3	0.00089689	0.00109813	-1.58228	0.00198763	0.000366717	0.00861269		8	Scaffold	66492	31340621	2-channel	7.28229	17.3422	Rodentia	Sciuridae	Reintroduced (1623.53988375) and introduced (26521.7781481) ranges are included
Microcebus-ravelobensis	Microcebus-ravelobensis	Microcebus_ravelobensis	VU	omnivore	terrestrial_non-volant	58.6	1	0.00304109	0.0029122	0.441042	0.00269593	1.26e-05	0.000517429		2	Scaffold	21473	21495	2-channel	18.199	10.5415	Primates	Cheirogaleidae
Mus-musculus-musculus	Mus-musculus	Mus_musculus	LC	omnivore	terrestrial_non-volant	20.5	5	0.00187549	0.00175195	0.292815	0.00201459	0.00018134	0.165798	0.0117638	8	Chromosome	5105	128387505	4-channel	27.616	64.4417	Rodentia	Muridae
Mus-spretus	Mus-spretus	Mus_spretus	LC	omnivore	terrestrial_non-volant	19.9	5	0.00297083	0.00271315	0.370005	0.00359402	8.34e-05	0.0425094	0.00381749	8	Chromosome	17887	131945496	4-channel	28.0866	65.543	Rodentia	Muridae
Mustela-putorius	Mustela-putorius	Mustela_putorius	LC	carnivore	terrestrial_non-volant	809	6	0.000941727	0.00087272	-0.179526	0.00106832	0.000242	0.0381129		4	Contig	23598655	23598655	2-channel	6.5547	8.8506	Carnivora	Mustelidae
Myodes-glareolus	Myodes-glareolus	Myodes_glareolus	LC	omnivore	terrestrial_non-volant	20.8	2	0.00300077	0.00286283	-0.00868471	0.0038413	9.76e-05	0.0315478		24	Scaffold	164884	1590265	4-channel	43.2274	198.886	Rodentia	Cricetidae
Myotis-lucifugus	Myotis-lucifugus	Myotis_lucifugus	EN	carnivore	terrestrial_volant	7.15	3	0.0145497	0.0139864	0.367829	0.0116601	6.27e-05	0.00681952		2	Scaffold	64330	4293315	4-channel	5.10243	2.95091	Chiroptera	Vespertilionidae
Nannospalax-galili	Nannospalax-ehrenbergi	Spalax_ehrenbergi	DD	herbivore	terrestrial_non-volant	162.175	3	0.00180245	0.00153975	0.667671	0.0017457	0.00020757	0.154987	0.0130037	6	Scaffold	30353	3618479	4-channel	6.29371	11.8944	Rodentia	Spalacidae
Orcinus-orca	Orcinus-orca	Orcinus_orca	DD	carnivore	marine	4300000	2	0.00121	0.00119185	0.0677313	0.00130273	0.000148453	7.55e-05		2	Scaffold	70300	12735091	4-channel	3.10656	1.79473	Cetacea	Delphinidae
Ovis-canadensis	Ovis-canadensis	Ovis_canadensis	LC	herbivore	terrestrial_non-volant	69125	2	0.000603652	0.000579121	0.178419	0.000562463	5.7e-05	0.0627652		6	Chromosome	8067	100190483	4-channel	18.8675	35.6647	Artiodactyla	Bovidae	Population name is assigned based on the reported geocoordinates
Ovis-orientalis	Ovis-gmelini	Ovis_orientalis	NT	herbivore	terrestrial_non-volant	110000	5	0.00281712	0.00215262	1.32414	0.00296314	0.000107566	0.349798	0.0614316	6	Chromosome	42163491	103690580	4-channel	13.9107	26.2963	Artiodactyla	Bovidae	Thie species is O. gmelini on the Red List according to the geographic range (Kaboodan - introduced), include reintroduced range (549.432064063823)
Ovis-nivicola	Ovis-nivicola	Ovis_nivicola	LC	herbivore	terrestrial_non-volant	69125	3	0.000793993	0.00070084	0.346893	0.00100971	3.38e-05	0.0530445	0.00089376	8	Scaffold	1765443	2011554	4-channel	18.8794	44.063	Artiodactyla	Bovidae
Panthera-leo-leo	Panthera-leo	Panthera_leo	VU	carnivore	terrestrial_non-volant	149062	4	0.00103594	0.000935976	0.960872	0.000696298	2.17e-05	0.160526	0.0752927	2	Chromosome	77781637	147402474	4-channel	6.80447	3.93002	Carnivora	Felidae
Panthera-pardus-orientalis	Panthera-pardus	Panthera_pardus	CR	carnivore	terrestrial_non-volant	53075	6	0.000384244	0.00034634	1.10167	0.000293935	3.76e-05	0.258823	0.173504	2	Scaffold	20993	21701857	4-channel	32.883	18.985	Carnivora	Felidae
Panthera-tigris-tigris	Panthera-tigris	Panthera_tigris	EN	carnivore	terrestrial_non-volant	128800	2	0.00100849	0.000989482	-0.112942	0.00109801	0.000198387	0.119907	0.0416793	5	Chromosome	4405323	145476184	4-channel	15.9631	26.5731	Carnivora	Felidae	Population size included: 2,967 (India) + 114 (Bangladesh) + 103 (Bhutan) + 235 (Nepal)
Pan-troglodytes-troglodytes	Pan-troglodytes	Pan_troglodytes	EN	herbivore	terrestrial_non-volant	44983.5	2	0.00195693	0.00204957	-0.249114	0.00185061	3.29e-05	0.0312446	0.00914952	5	Chromosome	12268567	53103722	4-channel	11.8276	19.3486	Primates	Hominidae
Papio-anubis	Papio-anubis	Papio_anubis	LC	omnivore	terrestrial_non-volant	17728.6	4	0.00202619	0.00191128	0.521011	0.00179032	0.000133555	0.0920492	0.031421	2	Chromosome	1465768	140274886	4-channel	6.11223	3.53644	Primates	Cercopithecidae
Peromyscus-leucopus	Peromyscus-leucopus	Peromyscus_leucopus	LC	herbivore	terrestrial_non-volant	22.3	4	0.0093442	0.00898039	0.118477	0.00777791	0.00150012	0.037296		4	Chromosome	3487364	114273790	4-channel	3.94077	5.43878	Rodentia	Cricetidae
Peromyscus-maniculatus-rubidus	Peromyscus-maniculatus	Peromyscus_maniculatus	LC	herbivore	terrestrial_non-volant	20.5	7	0.0118807	0.0157235	-0.941348	0.0130582	0.000253121	0.00766043		15	Chromosome	30111	115033041	2-channel	16.3771	57.3765	Rodentia	Cricetidae
Phacochoerus-africanus	Phacochoerus-africanus	Phacochoerus_africanus	LC	omnivore	terrestrial_non-volant	91250	3	0.00157057	0.00132723	0.785905	0.00179805	6.08e-05	0.0679865	0.000624605	5	Chromosome	10602503	141887063	4-channel	22.1631	36.2262	Artiodactyla	Suidae
Phocoena-sinus	Phocoena-sinus	Phocoena_sinus	CR	carnivore	marine	44060.7	2	0.000269591	0.000376453	-1.5385	0.00036192	0.000276721	0.0181116	0.00545956	5	Chromosome	20218762	115469292	4-channel	36.6072	60.8006	Cetacea	Phocoenidae
Pongo-abelii	Pongo-abelii	Pongo_abelii	CR	omnivore	terrestrial_non-volant	53408.3	1	0.00281398	0.0025716	0.377414	0.00252149	0.00017052	0.128486	0.027685	5	Chromosome	11074009	98475126	4-channel	7.34177	12.229	Primates	Hominidae
Prolemur-simus	Prolemur-simus	Prolemur_simus	CR	herbivore	terrestrial_non-volant	1883.95	1	0.00305305	0.00290707	0.480454	0.00283985	8.32e-05	0.0962231	0.0172406	2	Scaffold	47757	2710671	4-channel	63.9603	63.9948	Primates	Lemuridae
Puma-concolor	Puma-concolor	Puma_concolor	LC	carnivore	terrestrial_non-volant	48000	5	0.000832725	0.000757486	0.189446	0.000904151	0.000135708	0.190555	0.0114414	3	Scaffold	27187	100532876	4-channel	21.7529	21.9746	Carnivora	Felidae
Rangifer-tarandus-caribou	Rangifer-tarandus	Rangifer_tarandus	VU	herbivore	terrestrial_non-volant	101250	2	0.00278188	0.0026259	0.633496	0.00266204	2.02e-05	0.0587113	0.00344444	2	Scaffold	167694	29228715	4-channel	40.1698	23.2226	Artiodactyla	Cervidae
Rhinopithecus-roxellana	Rhinopithecus-roxellana	Rhinopithecus_roxellana	VU	omnivore	terrestrial_non-volant	14750	1	0.000620142	0.000468943	1.38569	0.000590978	6.95e-05	0.246477	0.214185	5	Chromosome	5723610	144559847	4-channel	5.48279	9.77917	Primates	Cercopithecidae	Hubei subspecies according to the sampling site
Sarcophilus-harrisii	Sarcophilus-harrisii	Sarcophilus_harrisii	EN	carnivore	terrestrial_non-volant	6500	2	0.000308061	0.000233009	0.490659	0.00043355	2.28e-05	0.032692	6.54e-05	10	Scaffold	20124	7751297	4-channel	29.8314	81.0565	Dasyuromorpha	Dasyuridae
Solenodon-paradoxus-woodi	Solenodon-paradoxus	Solenodon_paradoxus	LC	carnivore	terrestrial_non-volant	900	2	0.00126881	0.00104411	1.37423	0.000731086	2.31e-05	0.137835	0.00889411	3	Scaffold	236847	407682	4-channel	6.9836	6.98662	Eulipotyphla	Solenodontidae
Syncerus-caffer	Syncerus-caffer	Syncerus_caffer	NT	herbivore	terrestrial_non-volant	646333	5	0.00296591	0.00234094	0.933987	0.00323553	6.99e-05	0.170503	0.00533543	15	Scaffold	52316	2316376	4-channel	8.24356	28.8705	Artiodactyla	Bovidae	The species is S.c. caffer subspecies based on the sampling site, but no subspecies level assessment is on the Red list; included introduced range (413.737783373315)
Theropithecus-gelada	Theropithecus-gelada	Theropithecus_gelada	VU	herbivore	terrestrial_non-volant	15964.1	2	0.000672842	0.000577364	0.153127	0.000849825	5.08e-05	0.161841	0.050824	25	Chromosome	310061	130230028	2-channel	11.4259	53.9227	Primates	Cercopithecidae	Northern Gelada according to the sampling site
Trachypithecus-francoisi	Trachypithecus-francoisi	Trachypithecus_francoisi	EN	herbivore	terrestrial_non-volant	7604.75	2	0.000688742	0.000622412	1.02072	0.000580949	3.08e-05	0.283651	0.108374	2	Scaffold	16182741	130977661	4-channel	30.2504	17.4761	Primates	Cercopithecidae
Tursiops-aduncus	Tursiops-aduncus	Tursiops_aduncus	NT	carnivore	marine	141150	2	0.00106171	0.000907131	0.350078	0.00116966	4.14e-05	0.138961	0.00851	21	Scaffold	206065	1235788	2-channel	7.29484	31.4419	Cetacea	Delphinidae
Tursiops-truncatus	Tursiops-truncatus	Tursiops_truncatus	LC	carnivore	marine	230000	2	0.00168899	0.00194233	-0.663134	0.00185904	6.92e-05	0.00915382	0.00032104	11	Chromosome	9729386	108430135	4-channel	9.65336	27.8728	Cetacea	Delphinidae
Ursus-maritimus	Ursus-maritimus	Ursus_maritimus	VU	omnivore	marine	371704	7	0.000352288	0.000325296	0.0399522	0.000347569	1.46e-05	0.0620419	0.0209015	18	Scaffold	206653	72237886	4-channel	9.1738	36.8947	Carnivora	Ursidae	Habitat type included "terrestrial_non-volant", too, but for statistical coding we prioritized major resident habitat type according to the Red List
