# Supplementary material for: Genomic Diversity as a Key Conservation Criterion: Proof‐of‐Concept From Mammalian Whole‐Genome Resequencing Data
Source: Evol Appl. 2024 Sep 10;17(9):e70000. doi: 10.1111/eva.70000 (PMC11386325; doi:10.1111/eva.70000)
Supplement: Supplementary file 5 — Table S6. Results of applying the proposed genetic criterion with the effective population sizes based on the median population size from the Red List or estimated using “currentNe.” Information on mutation rates and generation times were obtained from previous literature and the COMBINE database. The original IUCN categories were shown side‐by‐side with the genetic categories for comparison. The column “genetic_category_beforeHcutoff_10%Nc” represents genetic categories after the H T:H O cutoff and N e cutoff based on 10% N e/N c ratio but before applying the relative H O value cutoff. The column “genetic_category_beforeHcutoff_100%Nc” represents genetic categories after applying the H T:H O cutoff and N e cutoff based on 100% N e/N c ratio but before applying the relative H O value cutoff. The column “genetic_category_final_10%Nc” represents genetic categories after applying the H T:H O cutoff and N e cutoff based on 10% N e/N c ratio and the relative H O value cutoff. The column “genetic_category_final_100%Nc” represents genetic categories after applying the H T:H O cutoff and N e cutoff based on 100% N e/N c ratio and the relative H O value cutoff. When a species category was changed due to the relative H O value cutoff, it was indicated with yellow color (for the genetic criterion based on 10% N e/N c ratio) or orange color (for the genetic criterion based on 100% N e/N c ratio). The species’ heterozygosity values whose genetic category was changed after applying the relative H O value cutoff are italicized. The maximum heterozygosity values of genetically Threatened species (i.e., species of VU, EN, or CR before applying the relative H O value cutoff) within each taxonomic order are bolded. The genetically Threatened species with the maximum heterozygosity value could be different between 10% N e/N c ratio and 100% N e/N c ratio used, so we filled the cell with yellow (for the case of 10% N e/N c ratio) or orange (for the case of 100% N e/N c ratio). [file EVA-17-e70000-s001.xlsx]

## Sheet: Table S6
NCBI_name	IUCN_name	census_pop_size (median)	Ne_10%Nc	Ne_100%Nc	generation_time (day)	generation_time (year)	Pop_heterozygosity_mean	Het_after_100y_10%Nc	HT/HO_10%Nc	Het_after_100y_100%Nc	HT/HO_100%Nc	IUCN_category	genetic_category_beforeHcutoff_10%Nc	genetic_category_final_10%Nc	genetic_category_beforeHcutoff_100%Nc	genetic_category_final_100%Nc	Note
Acinonyx-jubatus	Acinonyx-jubatus	6517	651.7	6517	2190	6	0.00041426	0.000408995	98.7289	0.000413731	99.8722	VU	VU	VU	LC	Threatened (VU in Fig 4c)
Acomys-cahirinus	Acomys-dimidiatus				650.013	1.78086	0.00119757					LC
Ailuropoda-melanoleuca	Ailuropoda-melanoleuca	750	75	750	5246.7	14.3745	0.00106683	0.00101832	95.4532	0.00106189	99.5371	VU	VU	VU	VU	VU
Alces-alces	Alces-alces	1440000	144000	1440000	3566.18	9.77035	0.000515106	0.000515088	99.9964	0.000515104	99.9996	LC	LC	Threatened (VU in Fig 4a)	LC	Threatened (VU in Fig 4c)
Alouatta-palliata	Alouatta-palliata-mexicana				3574.64	9.79353	0.000297037					EN
Antechinus-stuartii	Antechinus-stuartii				716.37	1.96266	0.0029836					LC
Camelus-ferus	Camelus-ferus	950	95	950	5840	16	0.00137701	0.00133233	96.7556	0.00137249	99.6715	CR	VU	VU	VU	VU
Canis-lupus-chanco	Canis-lupus				2883.26	7.89933	0.00195476					LC
Canis-lupus-dingo	Canis-lupus-dingo(2008;discarded)				2883.26	7.89933	0.000424709					VU
Canis-lupus-lupus	Canis-lupus				2883.26	7.89933	0.00168407					LC
Canis-lupus-pallipes	Canis-lupus				2883.26	7.89933	0.000944037					LC
Capra-aegagrus	Capra-aegagrus	70000	7000	70000	2097.01	5.74522	0.00200862	0.00200612	99.8757	0.00200837	99.9876	NT	LC	LC	LC	LC
Cebus-imitator	Cebus-imitator				6794.84	18.616	0.00091701					VU
Ceratotherium-simum-cottoni	Ceratotherium-simum-cottoni	1	1	1	6865.35	18.8092	0.00220747	5.53926e-05	2.50933	5.53926e-05	2.50933	CR	CR	CR	CR	CR
Cercopithecus-mona	Cercopithecus-mona				3956.5	10.8397	0.00337394					NT
Cervus-canadensis	Cervus-canadensis				5209.45	14.2725	0.00168599					LC
Chlorocebus-sabaeus	Chlorocebus-sabaeus				4260.48	11.6726	0.00188565					LC
Crocuta-crocuta	Crocuta-crocuta	37000	3700	37000	5054.41	13.8477	0.00192187	0.00192	99.9025	0.00192168	99.9902	LC	NT	NT	LC	LC
Daubentonia-madagascariensis	Daubentonia-madagascariensis				2920	8	0.00102207					EN
Delphinapterus-leucas	Delphinapterus-leucas(Cook_Inlet_subpop.)	231	23.1	231	5659.88	15.5065	0.000774371	0.000672453	86.8385	0.000763625	98.6123	CR	CR	CR	VU	VU
Dicerorhinus-sumatrensis	Dicerorhinus-sumatrensis	30	3	30	7300	20	0.00173206	0.000696076	40.1878	0.00159245	91.9399	CR	CR	CR	EN	EN
Equus-przewalskii	Equus-ferus-przewalskii	178	17.8	178	2847	7.8	0.00117413	0.000814848	69.4001	0.00113254	96.4579	EN	CR	CR	VU	VU
Giraffa-camelopardalis-antiquorum	Giraffa-camelopardalis-antiquorum	1400	140	1400	5251.01	14.3863	0.00162525	0.00158533	97.5437	0.00162122	99.752	CR	VU	VU	NT	NT
Giraffa-camelopardalis-peralta	Giraffa-camelopardalis-peralta	400	40	400	5251.01	14.3863	0.00145901	0.00133686	91.6278	0.00144638	99.1343	VU	EN	EN	VU	VU
Gorilla-gorilla-gorilla	Gorilla-gorilla-gorilla	200000	20000	200000	8030	22	0.00179981	0.00179961	99.9886	0.00179979	99.9989	CR	LC	Threatened (VU in Fig 4a)	LC	LC
Gulo-gulo	Gulo-gulo(Europe)	500	50	500	2622.3	7.18439	0.000285026	0.000247817	86.9453	0.000281084	98.617	VU	CR	CR	VU	VU
Hipposideros-armiger	Hipposideros-armiger				2272.72	6.22664	0.0041568					LC
Loxodonta-africana	Loxodonta-africana	625320	62532	625320	9125	25	0.00118251	0.00118247	99.9968	0.00118251	99.9997	EN	LC	LC	LC	LC
Lynx-pardinus	Lynx-pardinus	156	15.6	156	1578.34	4.32422	0.00027602	0.000129948	47.079	0.000256271	92.8449	EN	CR	CR	EN	EN
Macaca-fascicularis	Macaca-fascicularis				5076.84	13.9091	0.0024712					EN
Macaca-mulatta	Macaca-mulatta				5058.9	13.86	0.00240068					LC
Manis-javanica	Manis-javanica				1825	5	0.00129542					CR
Manis-pentadactyla	Manis-pentadactyla				1825	5	0.00244857					CR
Marmota-marmota-marmota	Marmota-marmota				2506.5	6.86712	0.00198763					LC
Microcebus-ravelobensis	Microcebus-ravelobensis				2116.25	5.79795	0.00269593					VU
Mus-musculus-batrianus	Mus-musculus				628.295	1.72136	0.00798472					LC
Mus-musculus-castaneus	Mus-musculus				628.295	1.72136	0.00691506					LC
Mus-musculus-domesticus	Mus-musculus				628.295	1.72136	0.00256377					LC
Mus-musculus-helgolandicus	Mus-musculus				628.295	1.72136	0.000840586					LC
Mus-musculus-musculus	Mus-musculus				628.295	1.72136	0.00201459					LC
Mus-spretus	Mus-spretus				564.917	1.54772	0.00359402					LC
Mustela-putorius	Mustela-putorius				1652.46	4.5273	0.00106832					LC
Myodes-glareolus	Clethrionomys-glareolus				577.751	1.58288	0.0038413					LC
Myotis-lucifugus	Myotis-lucifugus				4117.2	11.28	0.0116601					EN
Nannospalax-galili	Nannospalax-ehrenbergi		6.29	6.29	1313.31	3.59812	0.0017457	0.000174671	10.0058	0.000174671	10.0058	DD	CR	CR	CR	CR	Ne estimated using currentNe
Orcinus-orca	Orcinus-orca		4	4	9380.5	25.7	0.00130273	0.000774827	59.4772	0.000774827	59.4772	DD	CR	CR	CR	CR	Ne estimated using currentNe
Ovis-canadensis	Ovis-canadensis	49000	4900	49000	2634.5	7.21781	0.000562463	0.000561668	99.8587	0.000562383	99.9859	LC	NT	Threatened (VU in Fig 4a)	LC	Threatened (VU in Fig 4c)
Ovis-nivicola	Ovis-nivicola				2705.29	7.41174	0.00100971					LC
Ovis-orientalis	Ovis-gmelini	16000	1600	16000	2920	8	0.00296314	0.00295159	99.6101	0.00296198	99.9609	NT	NT	NT	LC	LC
Panthera-leo-leo	Panthera-leo-leo	18841	1884.1	18841	2190	6	0.000696298	0.000693225	99.5586	0.00069599	99.9558	VU	NT	Threatened (VU in Fig 4a)	LC	Threatened (VU in Fig 4c)
Panthera-pardus-orientalis	Panthera-pardus-orientalis	60	6	60	3400.64	9.31684	0.000293935	0.00011552	39.3012	0.000268685	91.4097	CR	CR	CR	EN	EN
Panthera-tigris-altaica	Panthera-tigris-altaica(2010; discarded)	406	40.6	406	2920	8	0.000618806	0.00053001	85.6504	0.000609347	98.4714	EN	CR	CR	VU	VU
Panthera-tigris-corbetti	Panthera-tigris-corbetti(2010; discarded)	183	18.3	183	2920	8	0.000993663	0.00070283	70.7313	0.000960255	96.6378	EN	CR	CR	VU	VU
Panthera-tigris-jacksoni	Panthera-tigris-jacksoni(2010; discarded)	100	10	100	2920	8	0.00117896	0.000620932	52.6678	0.00110736	93.9266	CR	CR	CR	EN	EN
Panthera-tigris-sumatrae	Panthera-tigris-sumatrae(2010; discarded)	393	39.3	393	2920	8	0.000522178	0.000444947	85.2098	0.000513934	98.4213	CR	CR	CR	VU	VU
Panthera-tigris-tigris	Panthera-tigris-tigris(2010; discarded)	3419	341.9	3419	2920	8	0.00109801	0.00107811	98.1873	0.001096	99.8174	EN	VU	VU	NT	Threatened (VU in Fig 4c)
Pan-troglodytes-ellioti	Pan-troglodytes-ellioti	7500	750	7500	7300	20	0.00118764	0.00118369	99.6671	0.00118724	99.9667	EN	VU	VU	LC	LC
Pan-troglodytes-schweinfurthii	Pan-troglodytes-schweinfurthii	218500	21850	218500	7300	20	0.0016156	0.00161542	99.9886	0.00161558	99.9989	EN	LC	Threatened (VU in Fig 4a)	LC	LC
Pan-troglodytes-troglodytes	Pan-troglodytes-troglodytes	140000	14000	140000	7300	20	0.00185061	0.00185028	99.9821	0.00185058	99.9982	EN	LC	Threatened (VU in Fig 4a)	LC	LC
Pan-troglodytes-verus	Pan-troglodytes-verus	41500	4150	41500	7300	20	0.0008223	0.000821805	99.9398	0.00082225	99.994	CR	NT	Threatened (VU in Fig 4a)	LC	LC
Papio-anubis	Papio-anubis				3833.59	10.503	0.00179032					LC
Peromyscus-leucopus	Peromyscus-leucopus				661.283	1.81173	0.00777791					LC
Peromyscus-maniculatus-gambelii	Peromyscus-maniculatus				940.126	2.57569	0.0140608					LC
Peromyscus-maniculatus-rubidus	Peromyscus-maniculatus				940.126	2.57569	0.0130582					LC
Phacochoerus-africanus	Phacochoerus-africanus	22250	2225	22250	2206.3	6.04466	0.00179805	0.00179138	99.6289	0.00179738	99.9628	LC	NT	NT	LC	LC
Phocoena-sinus	Phocoena-sinus	18	1.8	18	3650	10	0.00036192	1.3974e-05	3.86108	0.000273066	75.4493	CR	CR	CR	CR	CR
Pongo-abelii	Pongo-abelii	13846	1384.6	13846	9125	25	0.00252149	0.00251785	99.8556	0.00252113	99.9856	CR	NT	Threatened (VU in Fig 4a)	LC	LC
Prolemur-simus	Prolemur-simus	1000	100	1000	3285	9	0.00283985	0.00268601	94.5828	0.00282411	99.4458	CR	EN	EN	NT	NT
Puma-concolor	Puma-concolor				2693.79	7.38025	0.000904151					LC
Rangifer-tarandus-caribou	Rangifer-tarandus	2890400	289040	2890400	1825	5	0.00266204	0.00266195	99.9965	0.00266203	99.9997	VU	LC	LC	LC	LC
Rangifer-tarandus-granti	Rangifer-tarandus	2890400	289040	2890400	1825	5	0.00265895	0.00265886	99.9965	0.00265894	99.9997	VU	LC	LC	LC	LC
Rangifer-tarandus-groenlandicus	Rangifer-tarandus	2890400	289040	2890400	1825	5	0.000985459	0.000985425	99.9965	0.000985456	99.9997	VU	LC	Threatened (VU in Fig 4a)	LC	Threatened (VU in Fig 4c)
Rangifer-tarandus-pearyi	Rangifer-tarandus	2890400	289040	2890400	1825	5	0.00214439	0.00214432	99.9965	0.00214438	99.9997	VU	LC	LC	LC	LC
Rhinopithecus-roxellana	Rhinopithecus-roxellana-hubeiensis	750	75	750	4745	13	0.000590978	0.000561339	94.9848	0.000587954	99.4883	VU	EN	EN	VU	VU
Sarcophilus-harrisii	Sarcophilus-harrisii	17500	1750	17500	1704.21	4.66908	0.00043355	0.000430905	99.3899	0.000433285	99.9388	EN	NT	NT	LC	LC
Solenodon-paradoxus-woodi	Solenodon-paradoxus				1901.91	5.21073	0.000731086					LC
Syncerus-caffer	Syncerus-caffer	399500	39950	399500	4169.76	11.424	0.00323553	0.00323518	99.989	0.00323549	99.9989	NT	LC	LC	LC	LC
Theropithecus-gelada	Theropithecus-gelada-gelada	4300	430	4300	4456.19	12.2087	0.000849825	0.000841765	99.0515	0.000849016	99.9048	VU	VU	VU	NT	NT
Trachypithecus-francoisi	Trachypithecus-francoisi	2050	205	2050	4015	11	0.000580949	0.000568194	97.8045	0.000579662	99.7785	EN	VU	VU	NT	Threatened (VU in Fig 4c)
Tursiops-aduncus	Tursiops-aduncus				7171.88	19.649	0.00116966					NT
Tursiops-truncatus	Tursiops-truncatus	750000	75000	750000	6427.88	17.6106	0.00185904	0.00185897	99.9962	0.00185903	99.9996	LC	LC	LC	LC	LC
Ursus-maritimus	Ursus-maritimus(Europe)	26000	2600	26000	5475	15	0.000347569	0.000347124	99.8719	0.000347524	99.9872	VU	NT	Threatened (VU in Fig 4a)	LC	Threatened (VU in Fig 4c)
