# Supplementary material for: Genomic Diversity as a Key Conservation Criterion: Proof‐of‐Concept From Mammalian Whole‐Genome Resequencing Data
Source: Evol Appl. 2024 Sep 10;17(9):e70000. doi: 10.1111/eva.70000 (PMC11386325; doi:10.1111/eva.70000)
Supplement: Supplementary file 6 — Table S7. NCBI accession numbers for reference genomes and NCBI BioProject numbers for resequencing data are listed along with information on the specific population of each species (geographic locality). [file EVA-17-e70000-s003.xlsx]

## Sheet: Table S7
Scientific name	NCBI assembly accession number	Population locality	NCBI BioProject
Acinonyx-jubatus	GCF_003709585.1	Tanzania	PRJNA297824
Acomys-cahirinus	GCA_004027535.1	European Slope population, Israel	PRJNA783778
Ailuropoda-melanoleuca	GCF_002007445.1	Qinonglai, China	PRJNA168141
Alces-alces	GCA_007570765.1	Minnesota, USA	PRJNA827797
Alouatta-palliata	GCA_004027835.1	Veracruz, Mexico	PRJNA553235
Antechinus-stuartii	GCA_016696395.1	Lane Cove National Park, Australia	PRJNA664282
Camelus-ferus	GCF_009834535.1	Gobi Altai, Mongolia	PRJNA383081
Canis-lupus-chanco	GCF_012295265.1	Ladakh, India	PRJNA736617
Canis-lupus-dingo	GCF_012295265.1	Southeast Australia	PRJNA593363
Canis-lupus-lupus	GCA_905319855.2	Finland	PRJEB39198
Canis-lupus-pallipes	GCF_012295265.1	Maharashtra, India	PRJNA736617
Capra-aegagrus	GCA_000978405.1	Arasbaran, Iran	PRJEB3136
Cebus-imitator	GCF_001604975.1	Parque Nacional Manuel Antonio, Costa Rica	PRJNA610850
Ceratotherium-simum-cottoni	GCA_021442165.1	Sudan	PRJNA394025
Cercopithecus-mona	GCA_014849445.1	Akampa, Cross River, Nigeria	PRJNA595456
Cervus-canadensis	GCF_019320065.1	Wyoming, USA	PRJNA657053
Chlorocebus-sabaeus	GCF_015252025.1	Saint Kitts/Nevis	PRJNA407948
Crocuta-crocuta	GCA_008692635.1	Masai Mara, Kenya	PRJNA559045
Daubentonia-madagascariensis	GCA_004027145.1	East (Mananara-nord & Nosy Mangabe), Madagascar	PRJNA189299
Delphinapterus-leucas	GCF_002288925.2	Cook Inet Alaska, USA	PRJNA564823
Dicerorhinus-sumatrensis	GCA_014189135.1	Sabah, Borneo, Malaysia	PRJEB35511
Equus-przewalskii	GCF_000696695.1	Khustain Nuruu National Park, Mongolia	PRJNA233533
Giraffa-camelopardalis-antiquorum	GCA_018282235.1	Zakouma National Park, Chad	PRJNA772549
Giraffa-camelopardalis-peralta	GCA_017591445.1	Kour plateau, Niger	PRJNA772549
Gorilla-gorilla-gorilla	GCF_008122165.1	Cameroon	PRJNA189439
Gulo-gulo	GCA_900006375.2	Jämtland County, Sweden	PRJEB10674
Hipposideros-armiger	GCF_001890085.1	Diqing, Yunnan, China	PRJNA309742
Loxodonta-africana	GCF_000001905.1	Gorongosa National Park, Mozambique	PRJNA761769
Lynx-pardinus	GCA_900661375.1	Sierra de Andujar Natural Park, Sierra Morena, Spain	PRJEB12609
Macaca-fascicularis	GCF_012559485.2	Mauritius	PRJEB7871
Macaca-mulatta	GCF_003339765.1	Yellow Mountains region, Anhui Province, China	PRJNA251548
Manis-javanica	GCF_014570535.1	Yunnan, China	PRJNA529540
Manis-pentadactyla	GCF_014570555.1	Yunnan, China	PRJNA529540
Marmota-marmota-marmota	GCF_001458135.1	Mauls, Italy	PRJEB8272
Microcebus-ravelobensis	GCA_008750975.1	Ankarafantsika National Park, Madagascar	PRJNA632451
Mus-musculus-batrianus	GCF_000001635.27	Islamabad, Pakistan	PRJDB11027
Mus-musculus-castaneus	GCA_001624445.1	Himalaya, Himachal Pradesh, India	PRJEB2176
Mus-musculus-domesticus	GCA_001624835.1	Pennsylvania, USA	PRJNA397406
Mus-musculus-helgolandicus	GCF_000001635.27	Helgoland Island, Germany	PRJEB9450
Mus-musculus-musculus	GCA_001624775.1	Studenec, Czech Republic	PRJEB11742
Mus-spretus	GCA_001624865.1	Madrid, Spain	PRJEB11742
Mustela-putorius	GCF_011764305.1	Central Italy	PRJEB48359
Myodes-glareolus	GCA_004368595.1	Revingehed, Sweden	PRJNA335935
Myotis-lucifugus	GCF_000147115.1	Albany County, NY, USA	PRJNA624023
Nannospalax-galili	GCF_000622305.1	Alma Plio-Pleistocene basalt plateau, Israel	PRJNA285131
Orcinus-orca	GCF_000331955.2	Southern Ocean	PRJNA531206
Ovis-canadensis	GCA_001039535.1	Montana, USA	PRJNA764308
Ovis-nivicola	GCA_903231385.1	Siberia, Russia	PRJNA764308
Ovis-orientalis	GCA_014523465.1	Kaboudan, Iran	PRJEB3139
Panthera-leo-leo	GCF_018350215.1	Okavango delta reserve, Botswana	PRJNA611920
Panthera-pardus-orientalis	GCF_001857705.1	Ningguo, Anhui Province, China	PRJNA306701
Panthera-tigris-altaica	GCA_000464555.1	Russia Far East	PRJNA437782
Panthera-tigris-corbetti	GCF_018350195.1	Huai Kha Khaeng, Thailand	PRJNA437782
Panthera-tigris-jacksoni	GCA_019348595.1	Kelantan, Malaysia	PRJNA548814
Panthera-tigris-sumatrae	GCF_018350195.1	Sumatra, Indonesia	PRJNA437782
Panthera-tigris-tigris	GCA_021130815.1	Kanha Tiger Reserve, India	PRJNA693788
Pan-troglodytes-ellioti	GCF_002880755.1	Western Cameroon	PRJNA189439
Pan-troglodytes-schweinfurthii	GCF_002880755.1	Democratic Republic of the Congo	PRJEB15086
Pan-troglodytes-troglodytes	GCF_002880755.1	Equatorial Guinea	PRJEB15086
Pan-troglodytes-verus	GCF_002880755.1	Cote d'Ivoire	PRJEB15086
Papio-anubis	GCA_008728515.2	Aberdare region, Kenya	PRJNA54005
Peromyscus-leucopus	GCF_004664715.2	Connecticut (3), USA	PRJNA491283
Peromyscus-maniculatus-gambelii	GCF_003704035.1	Eastern Oregon, USA	PRJNA688305
Peromyscus-maniculatus-rubidus	GCF_003704035.1	Western Oregon, USA	PRJNA688305
Phacochoerus-africanus	GCA_016906955.1	Raraiti, Kenya	PRJNA691462
Phocoena-sinus	GCF_008692025.1	Gulf of California, Mexico	PRJNA751981
Pongo-abelii	GCF_002880775.1	West Alas, Indonesia	PRJEB19688
Prolemur-simus	GCA_003258685.1	Kianjavato, Madagascar	PRJNA344914
Puma-concolor	GCF_003327715.1	Santa Monica Mountains, USA	PRJNA437459
Rangifer-tarandus-caribou	GCA_019903745.1	British Columbia Atlin herd (Northern mountain caribou), Canada	PRJNA634908
Rangifer-tarandus-granti	GCA_014898785.1	Yukon Porcupine herd (Grant’s caribou), Canada	PRJNA634908
Rangifer-tarandus-groenlandicus	GCA_022457185.1	Kangerlussuaq, western Greenland	PRJNA634908
Rangifer-tarandus-pearyi	GCA_022457185.1	Nunavut Bathurst Island, Canada	PRJNA634908
Rhinopithecus-roxellana	GCF_007565055.1	Shennongjia, Hubei, China	PRJNA271514
Sarcophilus-harrisii	GCA_007988765.1	northwestern Tasmania, Australia	PRJNA450403
Solenodon-paradoxus-woodi	GCA_004363575.1	El Manguito, Dominican Republic	PRJNA368679
Syncerus-caffer	GCA_006408785.2	Hluhluwe-iMfolozi Park, KwaZulu-Natal, South Africa	PRJNA645266
Theropithecus-gelada	GCF_003255815.1	Northern (wild), Ethiopia	PRJNA470999
Trachypithecus-francoisi	GCF_009764315.1	Kuankuoshui Reserve, Guizhou Province, China	PRJNA488530
Tursiops-aduncus	GCA_003227395.1	Gulf St Vincent - East, Australia	PRJNA705721
Tursiops-truncatus	GCF_011762595.1	East North Pacific, pelagic/offshore ecotype	PRJNA724031
Ursus-maritimus	GCF_017311325.1	Spitsbergen, Svalbard	PRJNA169236
